# Supplementary material for: The effect of an online video intervention ‘Movie Models’ on specific parenting practices and parental self-efficacy related to children’s physical activity, screen-time and healthy diet: a quasi experimental study
Source: BMC Public Health. 2017 Apr 27;17:366. doi: 10.1186/s12889-017-4264-1 (PMC5408449; doi:10.1186/s12889-017-4264-1)
Supplement: Supplementary file 2 — Dataset. (XLSX 260 kb) [file 12889_2017_4264_MOESM2_ESM.xlsx]

## Sheet: Additional file 2
ID	Pre_completers	Pre_group	Pre_recruitment	Pre_sexcompleter	Pre_sexchild	Pre_birhtdaycompleter	Pre_birthyear_completer	Pre_agecompleter	Pre_birthdaychild	Pre_birthmonthchild	Pre_birthyearchild	Pre_agechild	Pre_agechilddummy	Pre_schoolyearchild	Pre_language	Pre_otherlanguage	Pre_relationshipwithchild	Pre_otherrelationship	Pre_aantalkinderenlinhuis	Pre_diploma	Pre_diploma_dummie	Pre_SES	Pre_diplomapartner	Pre_lengteincmkind	Pre_gewichtinkgkind	Pre_lengteincmbiomoeder	Pre_gewichtinkgbiomoeder	Pre_Lengteincmbiovader	Pre_gewichtinkgbiovader	Pre_BMI_bioma	Pre_BMI_bioma_dummie	Pre_BMI_biopa	Pre_BMI_biopa_dummie	Pre_BMI_klasse_bioma	Pre_BMI_klasse_biopa	Pre_min1ouderoverwichtofobesitas	Pre_beideoudersovergewichtofobesitas	Pre_Fruit	Pre_Groenten	Pre_Water	Pre_Vruchtensappen	Pre_Lightfrisdranken	Pre_Gezoete_sport_frisdranken	Pre_Ontbijtgranen	Pre_Witbrood	Pre_Bruinbrood	Pre_Chips_popcorn_tortilla	Pre_Snoep	Pre_Chocolade_snoeprepen
8	1	0	2											2	2	Frans	1		2	4	0	0	5	125	22	176	65	172	75	20.984	0	25.3515	1	2	3	1	0	4	4	6	6	2	6	6	1	6	2	1	2
26	1	1	1										0	3	1		2		1	6	0	0	7	132	32	159	54	179	75	21.3599	0	23.4075	0	2	2	0	0	4	4	7	4	1	2	4	2	4	3	3	2
68	0	0	1										0	3	1		1		3	3	0	0	1	132	28	168	58	174	60	20.5499	0	19.8177	0	2	2	0	0	2	6	7	1	1	2	4	3	3	1	1	1
145	0	0	1										0	3	1		2		2	4	0	0	5	135	32	165	70	175	88	25.7117	1	28.7347	1	3	3	1	1	2	1	7	6	6	3	1	7	3	3	6	2
147	0	1	2										0	2	1		1		2	2	0	0	8	122	19	170	54	180	78	18.6851	0	24.0741	0	2	2	0	0	7	6	7	2	1	2	2	1	7	1	5	2
149	1	0	2										0	2	1		2		2	3	0	0	4	123	26	178	110	186	60	34.7178	1	17.343		4	1	1	0	3	6	7	3	3	3	2	6	6			2
171	0	1	1										0	3	1		1		4	5	0	0	1	130	26	186	68			19.6555	0			2			0	6	6	7	5	3	3	6	4	4	3	3	3
203	1	0	2										0	2	1		1		4	6	0	0	4	123	26	164	56	174	86	20.8209	0	28.4053	1	2	3	1	0	5	6	7	6	2	2	4	2	6	3	2	2
52	1	0	2										1	5	1		1		2	3	0	0	3	142	45	163	83	174	80	31.2394	1	26.4236	1	4	3	1	1	6	6	6	2	2	6	3	6	6	2	4	2
129	1	0	2										1	3	2	Portugees	1		1	6	0	0	8	134	27	167	56	182	82	20.0796	0	24.7555	0	2	2	0	0	5	6	7	2	1	1	2	1	7	4	2	2
132	1	1	2										1	5	1		1		1	4	0	0	8	150	32	161	67	170	101	25.8478	1	34.9481	1	3	4	1	1	3	6	6	2	1	1	1	4	4	2	4	2
140	0	0	1										1	6	1		1		2	4	0	0	8	154	37	168	85	177	68	30.1162	1	21.7051	0	4	2	1	0	6	6	7	6	6	6	6	6	6	3	3	3
144	0	1	1										1	5	1		1		1	4	0	0	4	148	31	162	96	167	68	36.5798	1	24.3824	0	4	2	1	0	2	3	6	2	1	7	6	2	3	3	3	2
184	1	0	2										1	5	1		3		3	3	0	0	5	147	34	170	95	176	92	32.872	1	29.7004	1	4	3	1	1	3	4	1	5	1	6	6	6	1	3	3	3
207	1	0	2										1	4	1		1		2	4	0	0	1	138	33	152	58			25.1039	1			3		1		6	6	6	7	2	3	3	2	4	2	3
169	0	0	2														2		1	4	0	0	8	138	46	164	77	191	100	28.6288	1	27.4115	1	3	3	1	1	6	4	7	6	3	2	3	1	6	2	3	2
9	0	1	1										0	1	1		1		1	2	0	0	8	120	20	164	67	172	67	24.9108	0	22.6474	0	2	2	0	0	4	5	6	3	3	5	3	3	4	2	3	3
36	0	0	1										0	2	1		2		2	6	0	0	7	123	24	168	56	173	90	19.8413	0	30.0712	1	2	4	1	0	7	5	7	7	7	7	1	6	2	4	6	3
41	1	0	2										0	1	1		1		2	4	0	0	9	124	23													6	6	7	3	2	2	1	2	6	3	3	2
66	0	1	1										0	1	1		1		2	4	0	0	5	117	20	164	54	171	85	20.0773	0	29.0688	1	2	3	1	0	7	7	7		1	2	3	3	5	2	2	1
84	0	1	2										0	1	1		1		1	4	0	0	5	122	25	168	65			23.03	0			2			0	2	4	7	3	3	1	5	3	6	3	2	1
89	1	1	2										0	3	1		1		1	4	0	0	5	137	46	169	89	187	118	31.1614	1	33.7442	1	4	4	1	1	2	4	6	2	2	2	2	6	2	3	2	3
114	1	1	2										0	2	2	Fins	1		3	6	0	0	5	120	20	163	55	187	86	20.7008	0	24.5932	0	2	2	0	0	3	4	7	3	1	1	6	3	6	2	2	2
116	0	0	1										0	3	1		1		3	6	0	0	7	140	31	170	82	181	82	28.3737	1	25.0298	1	3	3	1	1	7	6	7	6	2	4	4	2	4	2	2	2
123	1	1	1										0	2	1		2		3	4	0	0	5	120	35	165	78	179	83	28.6501	1	25.9043	1	3	3	1	1	6	6	6	2	2	2	4	2	4	1	1	2
162	1	1	1										0	3	1		1		2	5	0	0	7	135	25	174	54	173	66	17.8359		22.0522	0	1	2	0	0	5	6	7	4	1	2	4	4	4	2	2	2
185	0	1	1										0	1	1		1		2	6	0	0	7	120	19	165	67	193	79	24.6097	0	21.2086	0	2	2	0	0	6	6	2	3		1	1	5	2	3	2	1
194	1	1	2										0	2	2	Engels	1		2	3	0	0	5	125	22	170	113	168	83	39.1003	1	29.4076	1	4	3	1	1	6	6	7	2	1	6	5	4	4	2	5	2
197	0	0	1										0	3	1		1		2	4	0	0	4	130	22	160	60	170	80	23.4375	0	27.6817	1	2	3	1	0	5	6	7	2	3	3	3	7	2	2	3	2
201	0	0	2										0	2	1		1		2	4	0	0	5	128	26	163	53	182	104	19.9481	0	31.3972	1	2	4	1	0	6	6	6	3	2	1	3	3	4	3	3	2
37	1	1	1										1	4	1		2		1	4	0	0	1	130	27													1	1	6	2	3	6	6	6	3	3	3	3
91	1	0	2										1	5	1		1		2	4	0	0	8	150	35	170	60	186	67	20.7612	0	19.3664	0	2	2	0	0	7	7	7	2	1	6	2	1	7	2	7	5
92	0	1	2										1	4	1		1		2	4	0	0	5	142	30	161	60	182	90	23.1473	0	27.1706	1	2	3	1	0	5	6	7	6	2	2	2	3	7	2	3	2
118	0	0	2										1	5	1		1		2	6	0	0	8	146	31	170	77	185	85	26.6436	1	24.8356	0	3	2	1	0	5	6	7	3	3	3	4	2	5	3	3	3
154	1	1	2										1	5	1		1		4	3	0	0	5	145	32	168	65	194	98	23.03	0	26.0389	1	2	3	1	0	4	3	6	6	1	6	4	6	3	3	3	3
130	0	1	1											6	1		1		2	8	1	1	8	153	34	167	53	176	80	19.0039	0	25.8264	1	2	3	1	0	3	5	7	3	1	3	2	7	2	2	2	6
1	1	1	1										0	2	1		2		2	8	1	1	8	125	25	165	65	187	80	23.8751	0	22.8774	0	2	2	0	0	6	5	7	6	1	2	3	5	3	2	2	2
19	0	1	2										0	2	1		1		3	7	1	1	5	115	25	167	75	189	95	26.8923	1	26.595	1	3	3	1	1	6	6	7	3	2	2	2	2	7	2	3	3
21	0	1	1										0	3	1		1		4	7	1	1	9	142	27	162	70	196	95	26.6728	1	24.7293	0	3	2	1	0	2	3	7	2	1	2	1	7	2	2	2	3
23	1	0	2										0	3	1		1		4	7	1	1	8	134	29	170	61	178	85	21.1073	0	26.8274	1	2	3	1	0	6	6	6	4	1	1	3	2	6	2	2	3
25	1	1	2										0	3	1		1		2	7	1	1	1	120		175	70	180	85	22.8571	0	26.2346	1	2	3	1	0	4	6	6	4	2	2	6	1	6	1	3	2
27	1	1	2										0	3	1		1		2	7	1	1	5	135	25	167	65			23.3067	0			2			0	6	6	6	3	2	2	3	4	4	3	4	2
28	1	0	1										0	1			2		2	7	1	1	5	127	23	174	58	188	93	19.1571	0	26.3128	1	2	3	1	0	3	4	7	3	1	5	2	2	6	3	3	1
30	1	1	2										0	2	1		1		2	7	1	1	5	122	23	158	59	176	65	23.634	0	20.984	0	2	2	0	0	7	7	7	3	2	6	3	1	6	4	2	2
32	1	0	1										0	3	1		1		2	7	1	1	8	138	33	165	67	185	83	24.6097	0	24.2513	0	2	2	0	0	6	6	7	5	1	2	3	3	5	2	6	1
33	0	0	2										0	3	1		1		3	8	1	1	10	133	29	170	94	180	97	32.526	1	29.9383	1	4	3	1	1	4	6	7	2	2	2	3	4	4	2	3	3
38	0	1	2										0	2	1		1		2	7	1	1	8	128	25	172	59	182	70	19.9432	0	21.1327	0	2	2	0	0	7	6	7	2	1	1	3	4	4	2	2	2
39	1	0	2										0	3	1		1		3	8	1	1	9	130	27	164	53	180	89	19.7055	0	27.4691	1	2	3	1	0	6	6	7	4	1	3	4	2	7	2	4	2
44	1	1	1										0	3	1		2		3	8	1	1	9	128	26	163	51	173	60	19.1953	0	20.0474	0	2	2	0	0	3	6	6	3	1	4	5	4	4	4	2	1
48	1	0	1										0	3	1		1		3	8	1	1	10	143	30	174	61	192	77	20.148	0	20.8876	0	2	2	0	0	6	6	6	3	2	1	2	5	2	2	3	2
49	1	0	2										0	2	1		1		1	9	1	1	8	134	30	172	67	192	90	22.6474	0	24.4141	0	2	2	0	0	6	6	7	6	2	3	2	1	6	2	4	5
54	1	1	2										0	3	1		1		2	7	1	1	5	128	25	164	50	180	85	18.5901	0	26.2346	1	2	3	1	0	3	6	7	2	2	2	1	1	6	2	2	1
58	0	0	2										0	2	1		1		2	8	1	1	9	120	22	155	53	182	76	22.0604	0	22.9441	0	2	2	0	0	7	6	7	3	1	2	2	3	5	2	6	1
60	0	1	2										0	2	2	Portugees	1		4	7	1	1	10	135		180		183										7	6	7	7	1	2	3	1	7	2	4	4
61	0	1	1										0	3	1		1		3	7	1	1		140	38	168	98	172	83	34.7222	1	28.0557	1	4	3	1	1	6	6	6	6	2	2	2	2	7	2	3	3
69	0	1	2										0	2	1		1		2	7	1	1	8	133	23	163	56	189	75	21.0772	0	20.9961	0	2	2	0	0	6	4	7	3	1	3	1	1	5	3	6	1
71	0	1	2										0	3	1		1		3	8	1	1	5	131	25	168	57	185	83	20.1956	0	24.2513	0	2	2	0	0	6	6	7	2	1	2	2	1	7	2	3	2
73	0	1	2										0	2	1		1		2	9	1	1	7	135		176		183										5	6	7	7	1	5	1	2	7	3	3	4
74	1	0	2										0	3	1		1		2	7	1	1	7	134	32	172	67	190	72	22.6474	0	19.9446	0	2	2	0	0	4	6	7	2	1	2	3	1	7	2	2	2
76	1	0	2										0	3	1		1		2	9	1	1	3	140	30	168	60	183	75	21.2585	0	22.3954	0	2	2	0	0	6	6	7	4	2	4	3	2	6	2	6	4
77	1	1	2										0	2	1		1		2	8	1	1	9	136	28	170	79	196	93	27.3356	1	24.2087	0	3	2	1	0	6	6	7	2	1	3	4	1	6	2	1	3
83	0	0	2										0	1	1		1		3	9	1	1	10	116	15	174	64	178	70	21.1389	0	22.0932	0	2	2	0	0	6	7	7	3	1	1	1	3	5	3	2	3
88	0	1	2										0	2	1		1		3	7	1	1	8	128	27	168	79	183	82	27.9904	1	24.4857	0	3	2	1	0	6	6	6	6	2	4	6	2	5	3	4	1
93	0	1	2										0	2	1		1		2	7	1	1	10	123	23	171	62			21.2031	0			2			0	6	6	6	6	1	3	4	1	5	3	3	1
101	0	0	2										0	3	1		1		2	7	1	1	9	141	36	170	62	196	83	21.4533	0	21.6056	0	2	2	0	0	6	6	7	3	1	1	1	2	6	2	3	2
102	0	1	1										0	2	1		1		2	7	1	1	7	120	18	161	68	174	78	26.2336	1	25.763	1	3	3	1	1	5	4	7	3	3	2	4	4	3	3	3	2
104	1	0	2										0	2	1		1		3	8	1	1	9	134	28	166	79	192	88	28.6689	1	23.8715	0	3	2	1	0	6	6	7	3	2	1	4	2	4	3	3	2
106	1	1	2										0	3	1		1		3	7	1	1	8	123	23	162	69	183	87	26.2917	1	25.9787	1	3	3	1	1	6	6	7	3	1	3	2	3	6	3	3	4
110	1	1	1										0	2	1		1		2	9	1	1	9	125	25	178	90	184	112	28.4055	1	33.0813	1	3	4	1	1	6	6	7	6	3	3	1	4	4	2	4	1
112	1	1	1										0	1	1		1		2	8	1	1	10	122	23	173	60	183	70	20.0474	0	20.9024	0	2	2	0	0	6	6	7	2	1	1	6	1	7	1	3	4
113	0	1	2										0	2	1		1		2	7	1	1	5		23	165	69	175	83	25.3444	1	27.102	1	3	3	1	1	4	6	7	3	2	3	3	3	5		2	2
120	1	1	2										0	1	1		1		3	9	1	1	10	130	28	186	71	192	92	20.5226	0	24.9566	0	2	2	0	0	6	6	7	1	1	1	2	2	7	1	6	6
121	1	0	2										0	3	1		1		3	8	1	1	8	122	18	170	59	182	85	20.4152	0	25.6612	1	2	3	1	0	7	6	6	4	2	4	4	1	7	2	3	2
125	0	1	2										0	2	1		1		2	9	1	1	8	120	21	167	50	186	78	17.9282		22.546	0	1	2	0	0	4	6	7	2	1	1	4	3	4	2	2	2
127	1	0	2										0	1	1		1		4	7	1	1	7	127	28	165	80	182	72	29.3848	1	21.7365	0	3	2	1	0	6	6	6	4	1	2	3	2	4	2	5	2
133	1	0	2										0	1	1		1		2	8	1	1	1	116		179	74	175		23.0954	0			2			0	3	3	7	2	1	2	1	7	1	2	4	1
155	1	1	1										0	2	1		1		1	7	1	1	8	128	23	170	58	171	59	20.0692	0	20.1771	0	2	2	0	0	7	6	7	1	1	1	2	1	7	3	6	3
158	1	1	1										0	1	1		1		2	7	1	1	9	120	19	168	50	180	80	17.7154		24.6914	0	1	2	0	0	7	6		6	1	2	3	3	4	2	4	1
159	1	1	1										0	3	1		1		2	9	1	1	10	129	25	165	65	183	90	23.8751	0	26.8745	1	2	3	1	0	7	6	7	6	1	1	2	6	3	3	4	1
160	0	1	2										0	3	1		1		2	8	1	1	10	137	32	159	67	185	90	26.5021	1	26.2966	1	3	3	1	1	6	6	6	6	2	1	6	2	7	2	3	2
167	1	1	2										0	3	1		1		1	7	1	1	5	150	40	168	62	186	100	21.9671	0	28.9051	1	2	3	1	0	4	5	7	6	2	2	6	2	6	2	2	2
174	0	1	2										0	3	2	Frans	1		2	8	1	1	10	138	28	170	62	180	80	21.4533	0	24.6914	0	2	2	0	0	4	7	7	2	1	2	5	3	2	2	2	2
177	1	0	1										0	3	1		1		2	7	1	1	8	142	32	166	57	191	95	20.6852	0	26.041	1	2	3	1	0	6	6	6	4	2	2	3	3	5	2	2	2
186	1	0	2										0	2	1		1		2	9	1	1	8	131	26	168	71	185	92	25.1559	1	26.8809	1	3	3	1	1	7	5	7	4	3	3	3	4	4	3	3	2
187	0	1	2										0	3	1		1		2	8	1	1	9															6	6	5	6	6	3	2	3	3	2	2	2
191	1	0	2										0	1	1		1		2	8	1	1	8	123	26	164	66	185	82	24.539	0	23.9591	0	2	2	0	0	7	6	7	2	1	3	3	3	5	2	2	3
195	1	1	2										0	1	1		1		2	8	1	1	9	126	25	172	100	192	98	33.8021	1	26.5842	1	4	3	1	1	4	6	7	4	2	2	2	2	6	2	2	2
198	1	0	2										0	3	1		1		1	8	1	1	1	143	27	172	78			26.3656	1			3		1		6	6	7	1	1	1	6	3	6	2	2	2
200	0	0	1										0	3	3	Chinees	2		1	9	1	1	9	134	33	158	50	168	61	20.0288	0	21.6128	0	2	2	0	0	6	6	6	5	2	2	3	5	3	2	2	2
204	1	1	2										0	3	1		2		2	8	1	1	9	105	38	181	100	181	88	30.5241	1	26.8612	1	4	3	1	1	3	6	6	6	3	3	3	4	4	4	3	3
2	0	0	1										1	6	2	Duits	2		3	8	1	1	10	146	27	168	55	179	80	19.487	0	24.968	0	2	2	0	0	4	6	6	6	1	2	3	4	4	3	2	3
5	1	0	1										1	6	1		1		3	7	1	1	8	156	33	170	76	192	84	26.2976	1	22.7865	0	3	2	1	0	7	7	7	4	2	3	5	2	6	3	4	4
16	0	1	1										1	4	1		1		1	7	1	1	5	135	29	169	82	183	65	28.7105	1	19.4094	0	3	2	1	0	6	7	7	2	2	3	4	1	6	2	3	3
17	0	1	2										1	4	2	Turks	1		1	8	1	1	7	128	23	157	56	162	72	22.719	0	27.4348	1	2	3	1	0	6	6	7	3	2	2	3	4	4	2	3	2
31	0	1	1										1	4	1		2		3	8	1	1	9	143	30	163	59	180	74	22.2063	0	22.8395	0	2	2	0	0	5	5	5	3	1	2	3	1	4	2		2
34	1	1	2										1	6	1		1		2	7	1	1	8	155	40	164	59	193	96	21.9363	0	25.7725	1	2	3	1	0	5	6	7	2	1	3	2	2	5	2	6	2
43	1	0	2										1	5	1		1		2	9	1	1	8	145	33	169	58	198	90	20.3074	0	22.9568	0	2	2	0	0	7	6	7	2	1	2	2	1	7	2	2	2
45	0	0	2										1	3	2	Roemeens en Engels	1		3	9	1	1	10	137	31	163	52			19.5717	0			2			0	7	7	7	3	2	2	7	2	6	2	3	3
56	0	1	2										1	5	1		1		1	7	1	1	4	142	31	165	81	178	85	29.7521	1	26.8274	1	3	3	1	1	6	5	3	6	6	6	4	6	1	3	3	2
57	0	0	1										1	4	1		1		2	8	1	1	1	130	29	172	72	169	57	24.3375	0	19.9573	0	2	2	0	0	7	6	6	3	1	2	1	3	5		2	1
70	1	0	2										1	4	1		1		2	9	1	1	10	140	35	169	65	183	90	22.7583	0	26.8745	1	2	3	1	0	4	6	7	1	2	2	3	1	6	2	1	1
72	1	0	1										1	5	1		2		2	7	1	1	8	142	32	168	68	170	64	24.093	0	22.1453	0	2	2	0	0	4	7	7	3	1	4	1	2	7	3	3	2
75	0	1	1										1	4	1		1		2	7	1	1	9	135	28	163	62	168	68	23.3355	0	24.093	0	2	2	0	0	4	6	7	4	2	2	3	2	6	2	5	2
78	1	1	2										1	6	1		1		3	7	1	1	9	135	30	170	59	180	70	20.4152	0	21.6049	0	2	2	0	0	6	6	6	4	2	2	3	1	6	2	2	2
81	1	0	2										1	4	1		1		2	7	1	1	8	140	32	169	61	170	70	21.3578	0	24.2215	0	2	2	0	0	3	6	7	4	2	3	2	3	4	3	3	3
82	1	0	1										1	4	1		1		2	8	1	1	9	135	25	160	49			19.1406	0			2			0	6	6	7	4	4	3	2	1	6	2	2	2
86	1	0	2										1	6	1		1		2	8	1	1	7	141	28	163	56	178	95	21.0772	0	29.9836	1	2	3	1	0	6	5	7	4	1	1	3	2	7	3	1	3
87	0	1	2										1	6	1		1		3	7	1	1	8	146	37	158	61	179	85	24.4352	0	26.5285	1	2	3	1	0	4	6	6	3	1	3	1	4	4	1	2	1
98	1	1	2										1	5	1		5	adoptiemoeder	1	7	1	1	10	140	31													7	6	6	3	6	2	3	3	5	2	6	2
99	1	1	2										1	4	1		1		4	8	1	1	10	136	30	173	66	183	89	22.0522	0	26.5759	1	2	3	1	0	6	6	7	4	2	2	6	3	6	2	2	2
103	0	0	1										1	5	1		5	grootouder	1	8	1	1	8	134	29													6	6	6	6	6	3	4	2	6	2	2	1
108	1	0	1										1	4	1		1		2	7	1	1	5	137	40	165	98	156	95	35.9963	1	39.0368	1	4	4	1	1	5	6	6	2	4	4	3	4	4	2	4	3
109	0	1	2										1	6	1		1		1	7	1	1	5	152	40	173	66	180		22.0522	0			2			0	3	6	1	4	1	6	2	3	5	2	4	1
117	1	0	2										1	4	1		1		3	8	1	1	9	140		162		192										3	5	7	4	2	2	4	2	6	2	3	2
126	1	0	1										1	4	1		1		2	9	1	1	9	134	28	161	57	184	83	21.9899	0	24.5156	0	2	2	0	0	7	6	7	1		3	3	3	5	2	3	2
134	1	1	2										1	4	1		1		3	7	1	1	9	142	32	167	59	176	80	21.1553	0	25.8264	1	2	3	1	0	3	6	7	2	1	3	2	7	2	2	2	2
143	0	1	1										1	4	1		1		1	8	1	1	9	140	32	164	62	188	95	23.0518	0	26.8787	1	2	3	1	0	7	7	7	6	6	3	2	1	6	2	4	3
150	1	0	2										1	5	1		1		3	7	1	1	5	142	29	173	82	173	72	27.3982	1	24.0569	0	3	2	1	0	2	6	6	6	3	3	2	6	2	2	2	2
152	0	1	2										1	6	1		1		2	8	1	1	9	164	50	168	62	174	82	21.9671	0	27.0842	1	2	3	1	0	6	5	7	3	3	3	2	1	6	2	2	3
168	1	1	1										1	5	1		1		2	9	1	1	10	145	35	164	51	180	73	18.9619	0	22.5309	0	2	2	0	0	7	6	7	4	3	3	2	5	2	2	3	2
170	1	1	2										1	4	1		2		1	7	1	1	8	143	30	168	55	193	87	19.487	0	23.3563	0	2	2	0	0	7	6	7	3	2	3	1	6	3	2	2	2
172	1	0	1										1	6	1		2		4	9	1	1	10	151	37	170	72	195	80	24.9135	0	21.0388	0	2	2	0	0	4	6	7	3	1	2	3	1	7	2	2	3
175	0	0	1										1	5	1		1		3	7	1	1	9	153	40	168	65	180	75	23.03	0	23.1481	0	2	2	0	0	7	7	7	3	1	3	5	3	6	2	3	3
178	0	0	2										1	4	1		1		3	9	1	1	8	150	37	172	73	184	77	24.6755	0	22.7434	0	2	2	0	0	6	6	7	4	2	2	2	1	6	2	2	2
182	0	1	2										1	5	1		1		3	7	1	1	9	145	32	169	55	178	82	19.257	0	25.8806	1	2	3	1	0	6	6	7	1	1	2	2	6	6	3	2	1
188	1	1	2										1	5	1		1		2	7	1	1	8	136	27	163	58	183	74	21.83	0	22.0968	0	2	2	0	0	3	6	7	1	1	2	1	6	4	2	3	6
189	1	0	1										1	6	1		1		3	9	1	1	10	155	35													6	6	7	2	2	2	2	1	6	2	5	2
128	1	0	2											1	1		1		3	7	1	1	8	128	24	165	79	175	89	29.0174	1	29.0612	1	3	3	1	1	5	6	7	4	4	3	3	3	6	2	4	1
3	1	0	1										0	2	1		1		2	9	1	1	10	128	24	158	55	180	85	22.0317	0	26.2346	1	2	3	1	0	5	6	7	3	2	2	2	2	7	2	3	6
4	1	0	2										0	3	1		1		3	8	1	1	10	146	35	169	64	185	88	22.4082	0	25.7122	1	2	3	1	0	4	6	7	2	2	3	3	7	6	2	3	2
6	0	1	2										0	1	1		1		2	7	1	1	4			168	62	168	95	21.9671	0	33.6593	1	2	4	1	0	7	6	7	3	1	2	2	3	5	2	3	2
13	1	1	1										0	2	1		1		2	9	1	1	10	135	25	168	85	188	82	30.1162	1	23.2005	0	4	2	1	0	7	6	7	3	1	2	2	3	4	2	3	3
15	1	1	2										0	3	1		1		2	9	1	1	9	135	28	175	60	195	70	19.5918	0	18.4089		2	1	0	0	6	6	6	3	1	2	1	4	4	3	2	2
29	0	0	2										0	2	1		1		2	7	1	1	5	136	25	172	58	178	72	19.6052	0	22.7244	0	2	2	0	0	6	6	7	4	1	1	4	2	4	2	2	2
40	0	1	2										0	2	1		1		2	7	1	1	8	130	25	161	56	186	73	21.6041	0	21.1007	0	2	2	0	0	6	7	7	6	3	1	2	3	5	3	6	2
50	0	0	1										0	3	1		1		3	9	1	1	9	128	32	163	76	173	79	28.6048	1	26.3958	1	3	3	1	1	6	6	5	6	2	2	6		7	3	4	3
51	0	0	1										0	1	1		1		2	7	1	1	8	123	20	164	82	198	106	30.4878	1	27.0381	1	4	3	1	1	7	7	7	3	1	2	2	4	3	3	6	2
53	0	1	2										0	1	1		1		1	9	1	1	8	120	20	170	64	192	85	22.1453	0	23.0577	0	2	2	0	0	6	5	5	5	1	1	6	2	5	1	2	1
55	1	1	2										0	3	1		1		2	7	1	1	8	140	31	167	80	176	76	28.6851	1	24.5351	0	3	2	1	0	6	6	7	2	1	3	3	2	6	2	4	2
59	1	0	2										0	1	1		1		2	7	1	1	8	115	20	163	59	180	75	22.2063	0	23.1481	0	2	2	0	0	7	7	7	2	1	2	2	2	7	2	2	3
65	0	0	2										0	2	1		1		3	7	1	1	8	138	31	168	59	186	91	20.9042	0	26.3036	1	2	3	1	0	6	6	7	2	2	2	2	2	7	2	2	2
67	0	0	1										0	2	1		1		4	8	1	1	9	124	24	173	63	177	76	21.0498	0	24.2587	0	2	2	0	0	5	5	7	3	2	2	2	2	7	2	4	3
79	0	1	2										0	2	1		1		3	7	1	1	8			162	53	192	93	20.1951	0	25.2279	1	2	3	1	0	6	6	7	4	2	1	2	1	7	2	3	2
85	0	1	1										0	3	1		1		2	8	1	1	8	127	27	164	70	173	74	26.0262	1	24.7252	0	3	2	1	0	6	6	7	5	1	1	6	2	5	2	2	4
94	1	1	1										0	1	2	Frans	1		2	8	1	1	8	121	22	163	67	170	61	25.2174	1	21.1073	0	3	2	1	0	6	6	7	2	1	1	3	1	7	3	4	1
100	0	0	1										0	2	1		1		3	7	1	1	9	125	23	176	72	172	68	23.2438	0	22.9854	0	2	2	0	0	6	6	6	3	1	2	3	2	6	2	2	2
105	1	0	1										0	3	1		1		2	7	1	1	4	150	45	171	76	187	87	25.9909	1	24.8792	0	3	2	1	0	7	6	6	2	1	1	1	1	7	2	2	2
111	1	1	1										0	3	1		1		3	8	1	1	8	142	34	161	57	187	75	21.9899	0	21.4476	0	2	2	0	0	6	7	7	3	2	2	6	3	4	2	2	2
119	1	0	2										0	2	1		1		3	8	1	1	8	120	22	158	63	192	84	25.2363	1	22.7865	0	3	2	1	0	7	6	7	6	1	2	3	1	7	2	3	3
124	1	0	1										0	3	1		1		2	7	1	1	8	126	22	159	53	173	71	20.9644	0	23.7228	0	2	2	0	0	7	6	7	3	4	2	6	4	4	2	3	1
131	0	0	2										0	1	1		1		2	7	1	1	5															2	3	7	1	3	1	3	1	6	2	4	2
136	1	1	1										0	2	1		1		4	7	1	1	5	120	23	164	72	178	64	26.7698	1	20.1995	0	3	2	1	0	7	7	7	4	2	2	2	2	4	2	3	2
138	0	0	1										0	2	1		1		3	7	1	1	8	130	22	169	63	177	72	22.0581	0	22.9819	0	2	2	0	0	6	7	7	3	1	1	2	1	7	3	3	3
139	0	1	2										0	2	1		1		2	7	1	1	8	136	26	165	54	186	70	19.8347	0	20.2336	0	2	2	0	0	6	6	7	3	2	2	3	2	6	2	4	4
148	0	1	1										0	3	2	Chinees	2		1	8	1	1	9					190	83			22.9917	0		2		0	6	6	7	3	2	4	2	2	7	3	4	2
156	0	0	1										0	2	1		1		2	7	1	1	1	135	25	170	68	190	85	23.5294	0	23.5457	0	2	2	0	0	6	5	4	5	1	5	3	6	2	3	3	3
157	0	1	2										0	3	1		1		2	7	1	1	7	138	30	169	69	190	78	24.1588	0	21.6066	0	2	2	0	0	6	6	4	4	1	6	2	1	6	2	4	2
161	1	1	2										0	3	1		1		3	8	1	1		142	32	170	70	180	100	24.2215	0	30.8642	1	2	4	1	0	7	7	7	3	2	2	3	2	6	2	3	1
163	0	0	2										0	3	1		1		2	7	1	1	8	135	27	154	63	194	72	26.5643	1	19.1306	0	3	2	1	0	7	7	7	3	2	2	3	1	7	2	6	2
166	1	0	2										0	2	1		1		3	7	1	1	8	128	23	169	56	175	78	19.6072	0	25.4694	1	2	3	1	0	6	6	7	4	2	2	3	1	7	2	6	1
173	0	1	1										0	2	1		2		2	8	1	1	9	140		173	63	190	105	21.0498	0	29.0859	1	2	3	1	0	3	6	7	6	1	4	3	1	6	2	3	3
179	1	0	2										0	3	1		1		3	7	1	1	8	135	30	165	75	183	85	27.5482	1	25.3815	1	3	3	1	1	6	3	6	6	1	3	1	6	1	2	4	1
180	0	0	2										0	2	1		1		3	7	1	1	8	126	29	163	70	167	60	26.3465	1	21.5139	0	3	2	1	0	6	6	7	6	1	1	6	3	5	2	2	2
190	0	1	2										0	1	1		1		2	8	1	1	8	110	18	170	60	180	63	20.7612	0	19.4444	0	2	2	0	0	6	6	7	2	1	2	3	5	4	2	2	2
193	0	1	1										0	2	2	Frans	1		2	8	1	1	8	124	24	168	82	184	92	29.0533	1	27.1739	1	3	3	1	1	5	6	7	3	2	1	2	2	2	3	2	4
205	1	1	2										0	2	1		1		1	7	1	1	5	122	23	158	56	195	112	22.4323	0	29.4543	1	2	3	1	0	4	6	6	6	2	2	5	2	6	2	5	2
7	1	0	2										1	6	1		1		2	7	1	1	1	148	43	182	77	165	65	23.246	0	23.8751	0	2	2	0	0	2	6	7	1	1	1	6	1	6		3	1
10	0	0	2										1	6	1		1		2	8	1	1	9	150	33	165	59	182	99	21.6713	0	29.8877	1	2	3	1	0	7	7	7	1	1	1	3	2	6	2	2	2
11	0	1	2										1	4	1		2		3	8	1	1	8	128		167	55	183	85	19.721	0	25.3815	1	2	3	1	0	6	6	7	2	1	2	3	1	6	3	4	4
12	1	0	1										1	4	1		1		2	8	1	1	7	145	31	167	59	180	77	21.1553	0	23.7654	0	2	2	0	0	6	6	7	2	1	2	3	3	5	2	3	3
14	1	0	2										1	5	1		1		2	7	1	1	5	157	40	167	65	174	91	23.3067	0	30.0568	1	2	4	1	0	3	6	7	4	1	6	3	2	6	3		3
18	0	1	1										1	6	2	Engels	2		2	9	1	1	8	142	33	167	59	181	78	21.1553	0	23.8088	0	2	2	0	0	6	6	7	3	1	1	3	1	5	2	3	2
20	1	0	1										1	4	1		1		2	7	1	1	8	134	23	169	67	186	80	23.4586	0	23.1241	0	2	2	0	0	3	3	7	6	1	1	4	4	3	2	3	2
22	1	0	2										1	6	1		1		2	7	1	1	8	152	41	164	64	194	80	23.7954	0	21.2562	0	2	2	0	0	3	6	7	2	1	3	2	2	6	2	2	2
24	0	0	1										1	6	1		1		3	8	1	1	9	147	32	172	70	178	72	23.6614	0	22.7244	0	2	2	0	0	4	7	7	3	1	2	3	2	7	2	2	3
35	1	0	1										1	4	1		1		2	7		1	8	128	24	169	66	186	80	23.11		23.12		2	2			4	6	7	4	3	3	5	4	4	3	1	5
42	1	0	2										1	6	1		1		2	7	1	1	9	155	38	169	63	193	82	22.0581	0	22.014	0	2	2	0	0	3	4	7	6	1	3	2	3	1	3	5	3
46	1	0	2										1	4	1		1		3	7	1	1	5	137	34	165	85	167	91	31.2213	1	32.6294	1	4	4	1	1	3	3	7	7	2	2	2	5	3	2	3	3
47	0	0	2										1	5	1		1		3	7	1	1	9	140	28	159	61	183	70	24.1288	0	20.9024	0	2	2	0	0	6	6	7	3	1	1	3	2	6	2	2	1
62	0	1	1										1	5	1		1		3	8	1	1	9	140	39	175	72	180	75	23.5102	0	23.1481	0	2	2	0	0	6	6	7	3	3	1	2	1	7	3	4	2
63	0	0	1										1	4	1		1		2	8	1	1	9	142	45	168	122	178	80	43.2256	1	25.2493	1	4	3	1	1	4	6	7	2	3	3	3	3	5	3	3	4
64	0	0	1										1	6	1		1		2	7	1	1	8	158	43	172	74	181	87	25.0135	1	26.556	1	3	3	1	1
80	1	1	1										1	4	1		1		2	8	1	1	9	138	25	174	67	189	80	22.1297	0	22.3958	0	2	2	0	0	7	6	6	3	2	2	2	2	7	2	4	4
90	1	1	2										1	4	1		1		3	8	1	1	9			164	53			19.7055	0			2			0	7	6	7	3	3	2	4	4	4	2	5	2
95	1	1	2										1	4	1		1		2	7	1	1	7	134	28	170	62	185	82	21.4533	0	23.9591	0	2	2	0	0	6	6	6	4	1	2	2	3	5	2	2	3
96	1	0	1										1	4	1		5	adoptiemoeder	2	8	1	1	7	135	30													6	6	6	1	3	3	3	2	4	2	4	2
97	0	1	1										1	6	1		1		4	9	1	1	9	145	40	175	61	182	75	19.9184	0	22.6422	0	2	2	0	0	5	6	7	6	1	3	1	2	6	6	4	6
107	1	0	2										1	4	1		1		3	9	1	1	10	132	23	171	78	170	79	26.6749	1	27.3356	1	3	3	1	1	6	7	7	6	1	2	1	2	7	2	4	2
115	1	0	1										1	5	3	Frans en Spaans	1		2	7	1	1	8	135	30	162	57	178	95	21.7193	0	29.9836	1	2	3	1	0	7	7	7	3	2	3	1	3	4	2	3	1
122	1	0	1										1	4	1		1		2	7	1	1	8	138	39	161	58	176	89	22.3757	0	28.7319	1	2	3	1	0	6	6	7	3	3	2	4	2	6	2	3	2
135	1	1	1										1	6	1		1		2	7	1	1	9	143	31	169	61	170	72	21.3578	0	24.9135	0	2	2	0	0	6	6	7	2	2	2	2	2	6	2	2	2
137	0	1	1										1	6	1		1		1	7	1	1	9	145	35	170	71	170	85	24.5675	0	29.4118	1	2	3	1	0	6	6	7	2	1	5	1	2	6	4	5	4
141	0	1	1										1	6	1		1		3	8	1	1	9	142	29	170	53	183	82	18.3391		24.4857	0	1	2	0	0	6	6	6	2	2	2	1	3	6	3	5	2
142	0	1	1										1	4	1		1		2	7	1	1	1	144	38	168	60	184	84	21.2585	0	24.811	0	2	2	0	0	7	7	7	2	3	2	1	3	5	2	1	1
146	1	1	1										1	6	1		1		2	8	1	1	9	170	61	165	63	189	88	23.1405	0	24.6354	0	2	2	0	0	7	7	7	4	4	2	2	4	4	3	2	2
151	0	0	2										1	5	1		1		4	7	1	1	8	134	30	159	59	187	75	23.3377	0	21.4476	0	2	2	0	0	7	6	7	2	2	2	2	2	7	1	1	2
153	0	0	2										1	4	2	Engels	1		2	8	1	1	8	135	27	181	65	176	70	19.8407	0	22.5981	0	2	2	0	0	5	6	3	3	2	4	6	5	2	6	6	2
164	1	0	2										1	5	1		1		1	7	1	1	5	148	32	168	54	178	66	19.1327	0	20.8307	0	2	2	0	0	4	6	6	6	1	2	2	6	1	3	4	5
165	0	0	2										1	5	1		1		2	7	1	1	8	140	27	160	55	180	85	21.4844	0	26.2346	1	2	3	1	0	3	6	7	2	3	3	3	1	6	2	4	2
176	0	1	2										1	5	1		1		2	7	1	1	8	144	34	167	62	180	88	22.231	0	27.1605	1	2	3	1	0	4	6	7	4	3	3	3	1	2	7	2	2
181	0	0	2										1	5	1		2		2	8	1	1	9	155	48	170	90	182	76	31.1419	1	22.9441	0	4	2	1	0	3	4	7	2	3	3	3	5	3	2	3	2
183	1	0	2										1	5	1		1		2	7	1	1	9	146	33	175	85	183	78	27.7551	1	23.2912	0	3	2	1	0	6	6	6	3	1	3	2	4	4	2	4	2
192	1	1	2										1	5	1		1		5	8	1	1	8	135	28	168	65	178	80	23.03	0	25.2493	1	2	3	1	0	6	5	7	6	2	2	6	5	3	3	6	1
196	0	0	1										1	4	1		1		1	7	1	1	1	135	35	168	57	183	70	20.1956	0	20.9024	0	2	2	0	0	6	6	6	7	1	2	2	7	3	2	3	1
199	0	1	1										1	4	1		1		2	7	1	1	5	143	42	159	85	188	100	33.6221	1	28.2933	1	4	3	1	1	4	6	7	3	3	1	3	1	6	2	2	2
202	1	0	2										1	5	1		1		4	7	1	1	8	142	32	162	66	190	90	25.1486	1	24.9307	0	3	2	1	0	5	6	5	7	2	2	2	4	3	2	2	2
206	0	1	2										1	4	1		1		1	7	1	1	5	127	27	158	56	170	78	22.4323	0	26.9896	1	2	3	1	0	6	6	7	2	1	1	2	4	4	3	2	2
				female: 182	girl: 100	age range: 27-66
				male: 25	boy: 107	age median: 39						age range: 7-12
												age median: 9
[truncated: 206 more columns]
